# Supplementary material for: Hospitalized COVID-19 Patients with Severe Acute Respiratory Syndrome: A Population-Based Registry Analysis to Assess Clinical Findings, Pharmacological Treatment and Survival
Source: Medicina (Kaunas). 2022 Jun 19;58(6):829. doi: 10.3390/medicina58060829 (PMC9230059; doi:10.3390/medicina58060829)
Supplement: Supplementary file 1 [file medicina-58-00829-s001.zip]

Archive with 1 entries (1 files):
- medicina-1770341-supplementary.pdf
